# Supplementary material for: Choice of Host Cell Line Is Essential for the Functional Glycosylation of the Fc Region of Human IgG1 Inhibitors of Influenza B Viruses
Source: J Immunol. 2020 Jan 6;204(4):1022–34. doi: 10.4049/jimmunol.1901145 (PMC6994840; doi:10.4049/jimmunol.1901145)
Supplement: Data Supplement [file JI_1901145.zip]

Archive with 2 entries (2 files):
- JI_1901145_Supplemental_Figures_1.pdf
- manifest.xml
